# Supplementary material for: EGCG Alleviates DSS-Induced Colitis by Inhibiting Ferroptosis Through the Activation of the Nrf2-GPX4 Pathway and Enhancing Iron Metabolism
Source: Nutrients. 2025 Jan 31;17(3):547. doi: 10.3390/nu17030547 (PMC11820173; doi:10.3390/nu17030547)
Supplement: Supplementary file 1 [file nutrients-17-00547-s001.zip]

Archive with 1 entries (1 files):
- nutrients-3413426-supplementary.pdf
